# Supplementary material for: Kadsura coccinea Roots Ameliorated Alcohol-Induced Liver Injury by Modulating Oxidative Stress Through the Regulation of the Nrf2/MAPK Signaling Pathway
Source: Int J Mol Sci. 2026 Jun 14;27(12):5362. doi: 10.3390/ijms27125362 (PMC13299493; doi:10.3390/ijms27125362)
Supplement: Supplementary file 1 [file ijms-27-05362-s001.zip]

Archive with 1 entries (1 files):
- ijms-4341394-supplementary.pdf
